# Supplementary material for: Predictors of Loneliness among Homeless Individuals in Germany during the COVID-19 Pandemic
Source: Int J Environ Res Public Health. 2022 Oct 5;19(19):12718. doi: 10.3390/ijerph191912718 (PMC9566392; doi:10.3390/ijerph191912718)
Supplement: Supplementary file 1 [file ijerph-19-12718-s001.zip]

Archive with 1 entries (1 files):
- ijerph-1865637-supplementary.pdf
